# Supplementary material for: Female Bias in Rhox6 and 9 Regulation by the Histone Demethylase KDM6A
Source: PLoS Genet. 2013 May 2;9(5):e1003489. doi: 10.1371/journal.pgen.1003489 (PMC3642083; doi:10.1371/journal.pgen.1003489)
Supplement: Table S1 — Rhox gene expression changes in response to Kdm6a knockdown. Fold change values (F1-4) were calculated by dividing gene expression values (obtained by expression arrays) for Kdm6a RNAi treated (U1-4) samples by control values obtained for siRNA treated samples (C1-4). Average fold change (avg F) represents average expression array results from four individual RNAi experiments using pooled siRNAs. Fold decrease is the inverse value to F. Multiple probesets were averaged and arrays were normalized by their mean. Genes with expression values less than 10% of the mean were discarded. Note, Rhox5 also appears down-regulated, but it was not further analyzed due to the absence of probes for this gene in tiling arrays. (XLSX) [file pgen.1003489.s007.xlsx]

## Sheet: Sheet1
Supplemental Table S1: Rhox gene expression in response to KDM6A RNAi
Probe Set ID	Gene Symbol	mRNA - Description	C1	C2	C3	C4	U1	U2	U3	U4	F1	F2	F3	F4	avgF	p-value	fold decrease
10604154	Rhox9	Mus musculus reproductive homeobox 9 (Rhox9), mRNA.	1.00055	0.90421	1.77313	3.86012	0.693401	0.662888	1.14709	3.05189	0.693019	0.733113	0.646929	0.790622	0.715921	0.0341858	1.3968
10599296	Rhox6	Mus musculus reproductive homeobox 6 (Rhox6), mRNA.	1.00751	0.982636	1.39117	1.88831	0.896118	0.886896	0.851438	1.43824	0.889439	0.902568	0.612032	0.761655	0.791423	0.0794303	1.26355
10608724	Rhox5	Mus musculus reproductive homeobox 5 (Rhox5), mRNA	1.08733	1.07529	1.58699	0.848575	0.853676	0.856685	1.29054	0.710093	0.78511	0.796699	0.813198	0.836806	0.807954	0.00642971	1.23769
10604129	Rhox3h	Mus musculus reproductive homeobox 3H (Rhox3h), mRNA.	0.0297863	0.0313526	0.0258498	0.0481466	0.0296004	0.0292958	0.0234865	0.0416012	0.993759	0.934397	0.908576	0.864052	0.925196	0.129281	1.08085
10604148	Rhox8	Mus musculus reproductive homeobox 8 (Rhox8), mRNA.	0.0954437	0.0943868	0.0623397	0.101145	0.087278	0.0869806	0.0550915	0.104744	0.914445	0.921533	0.883731	1.03558	0.938821	0.185589	1.06517
10599274	Rhox4c	Mus musculus reproductive homeobox 4C (Rhox4c), mRNA.	0.100886	0.107673	0.114728	0.181353	0.103792	0.0925795	0.113281	0.165765	1.0288	0.85982	0.987381	0.914047	0.947513	0.219734	1.05539
10599251	Rhox3a	Mus musculus reproductive homeobox 3A (Rhox3a), mRNA.	0.0412573	0.0408005	0.0256712	0.0592143	0.0396032	0.0434903	0.0257011	0.048369	0.959908	1.06593	1.00116	0.816847	0.960961	0.466555	1.04062
10599300	Rhox7	Mus musculus reproductive homeobox 7 (Rhox7), mRNA.	0.181847	0.186175	0.122113	0.240635	0.169783	0.18261	0.117275	0.238629	0.933659	0.980852	0.960381	0.991662	0.966639	0.0858087	1.03451
10604119	Rhox4g	Mus musculus reproductive homeobox 4G (Rhox4g), mRNA.	0.114292	0.11147	0.114728	0.180034	0.111241	0.104157	0.114069	0.178906	0.973307	0.934397	0.994249	0.993731	0.973921	0.138777	1.02678
10599263	Rhox4a	Mus musculus reproductive homeobox 4A (Rhox4a), mRNA.	0.103722	0.101865	0.0998769	0.128804	0.10671	0.0945248	0.0999932	0.124408	1.0288	0.927942	1.00116	0.965867	0.980944	0.417403	1.01943
10599269	Rhox4b	Mus musculus reproductive homeobox 4B (Rhox4b), mRNA.	0.108127	0.098395	0.0931884	0.12573	0.104514	0.0945248	0.0932969	0.12745	0.966584	0.960666	1.00116	1.01368	0.985525	0.382502	1.01469
10599317	Rhox13	similar to novel homeobox domain-containing protein gene:ENSMUSG00000050197	0.136862	0.14607	0.144215	0.19078	0.146783	0.1413	0.136595	0.185784	1.07249	0.967348	0.947159	0.973813	0.990203	0.671289	1.00989
10599281	Rhox4d	Mus musculus reproductive homeobox 4D (Rhox4d), mRNA.	0.0988095	0.0977154	0.0931884	0.118414	0.101656	0.0958443	0.0932969	0.114372	1.0288	0.980852	1.00116	0.965867	0.994172	0.648466	1.00586
10599291	Rhox4e	Mus musculus reproductive homeobox 4E (Rhox4e), mRNA.	0.108127	0.0970404	0.0851585	0.115091	0.10671	0.0945248	0.0852577	0.117674	0.986894	0.974077	1.00116	1.02244	0.996145	0.795466	1.00387
10599286	Rhox2e	Mus musculus reproductive homeobox 2E (Rhox2e), mRNA.	0.117505	0.101865	0.101975	0.128324	0.116772	0.096511	0.105695	0.129297	0.993759	0.94744	1.03647	1.00758	0.996313	0.866325	1.0037
10599309	Rhox10	Mus musculus reproductive homeobox 10 (Rhox10), mRNA.	0.0415443	0.0405186	0.02266	0.0337424	0.0387882	0.0434903	0.0257011	0.029073	0.933659	1.07334	1.1342	0.861616	1.0007	0.869698	0.999296
10604124	Rhox4f	Mus musculus reproductive homeobox 4F (Rhox4f), mRNA.	0.100189	0.0970404	0.0822577	0.120963	0.103792	0.0999144	0.0823535	0.122619	1.03596	1.02962	1.00116	1.01369	1.02011	0.0749913	0.98029
10604165	Rhox11	Mus musculus reproductive homeobox 11 (Rhox11), mRNA.	0.0656434	0.0593228	0.0368113	0.062022	0.0583858	0.0615045	0.0463262	0.0608567	0.889439	1.03678	1.25848	0.98121	1.04148	0.82996	0.960176
10599246	Rhox2a	Mus musculus reproductive homeobox 2A (Rhox2a), mRNA.	0.0890521	0.0838951	0.0887748	0.145335	0.096172	0.0875856	0.0920125	0.147103	1.07995	1.04399	1.03647	1.01216	1.04314	0.0397075	0.95864
10604169	Rhox12	Mus musculus reproductive homeobox 12 (Rhox12), mRNA.	0.052585	0.0419475	0.045007	0.068292	0.050128	0.0479222	0.0450594	0.0871156	0.953277	1.14243	1.00116	1.27563	1.09313	0.32348	0.914807
10604111	Rhox1	Mus musculus reproductive homeobox 1 (Rhox1), mRNA.	0.376519	0.362168	0.276681	0.836312	0.369018	0.36522	0.307354	1.068	0.980077	1.00843	1.11086	1.27704	1.0941	0.335291	0.913993
Fold decrease represents expression array results from four individual RNAi experiments using pooled siRNAs. Multiple probesets were averaged and arrays were normalized by their mean. Genes with expression values less than 10% of the mean were discarded. The fold decrease (F) was calculated by comparison of Kdm6a RNAi treated (U) samples to control siRNA treated samples (C). Note, Rhox5 is also d…
