# Supplementary material for: Female Bias in Rhox6 and 9 Regulation by the Histone Demethylase KDM6A
Source: PLoS Genet. 2013 May 2;9(5):e1003489. doi: 10.1371/journal.pgen.1003489 (PMC3642083; doi:10.1371/journal.pgen.1003489)
Supplement: Table S2 — Primer Sequences. Primer nucleotide sequences for quantitative RT-PCR (qRT-PCR), ChIP-qPCR, and Sanger sequencing are listed. (XLSX) [file pgen.1003489.s008.xlsx]

## Sheet: Primers
Supplemental Table 2: Primer Sequences
Quantitative RT-PCR and PCR
Gene	Forward	Reverse
Rhox6	CGCTACCCCAGCTTGCGAGC	GTTCGCAAAACATCAGCACT
Rhox9	CCCACTCTCAGCTGCGTGAT	CATCAGCCTGCTGTGTCTGC
Kdm6a	TGGCCCAACCTTGAAGATCT	CCAGGAAAGATGAACCATGG
β-actin	GCTCTTTTCCAGCCTTCCTT	CTTCTGCATCCTGTCAGCAA
Xist	TGCCCTTTCTCAATTCCATC	GGCCTGCTTTTGCTATTCAG
18s	TGAGGCCATGATTAAGAGG	AGTCGGCATCGTTTATGGTC
Chip Analysis
Gene	Forward	Reverse
Rhox6 R1	GCCAGAAGAAAAACCCTTCC	CGGCTGTCTTGAGGAGTTTC
Rhox9 R1	AAATGGCAAAGGCATACCAG	ACCACACAGGGCTACTCAGG
Rhox6/9 R2	ACTGCCTCCCACCTTCCTAT	GGCAACAGGGTTCATTGTCT
Rhox6/9 R3	AGCACATGGCTAGCACACAC	GCTGCTCCAAAATCTTCAGG
Kdm5c	CGCGACTGGGACTTAACTGT	GCCCTTAAGGACGCATGG
Iqsec2	TGTATGGCTCCCAGATAGGC	TGTTACCAAACAATTTTGGCTC
Sequencing primers
Rhox9 gDNA	ACATGCTGGTGATGGTGCTTCTTCTGGCC	CGGAAAAGGGCTCTCCTCATCTT
Rhox9 cDNA	ACATGCTGGTGATGGTGCTTCTTCTGGCC	CGGAAAAGGGCTCTCCTCATCTT
Rho6x gDNA	CTGGTGGGAATGCTCTCCGGGGCTCC	GCTCGCAAGCTGGGGTAGCGAG
Rhox6 cDNA	AGCTCCGAGGATGACAGCATCCT	CGGCAGTTCGCAGAACATCAGCAC
